# Supplementary material for: Genetic Aberrations in Normal Tissues Adjacent to Biliary Tract Cancers
Source: Biomedicines. 2025 Nov 18;13(11):2812. doi: 10.3390/biomedicines13112812 (PMC12650735; doi:10.3390/biomedicines13112812)
Supplement: Supplementary file 1 [file biomedicines-13-02812-s001.zip]

Archive with 1 entries (1 files):
- biomedicines-3949034-supplementary.pdf
